# Supplementary material for: Genetics and Biochemistry of Zero-Tannin Lentils
Source: PLoS One. 2016 Oct 27;11(10):e0164624. doi: 10.1371/journal.pone.0164624 (PMC5082924; doi:10.1371/journal.pone.0164624)
Supplement: S1 Fig — (XLSX) [file pone.0164624.s001.xlsx]

## Sheet: S1 Fig
S1 Fig. KASP assay results for LcZT-Exon6p343 on LR-30 RILS and parents
Bottom right = pigmented lines; top left = zero tannin lines
