# Supplementary material for: Genetics and Biochemistry of Zero-Tannin Lentils
Source: PLoS One. 2016 Oct 27;11(10):e0164624. doi: 10.1371/journal.pone.0164624 (PMC5082924; doi:10.1371/journal.pone.0164624)
Supplement: S2 Fig — (XLSX) [file pone.0164624.s002.xlsx]

## Sheet: S2 Fig
S2 Fig. KASP assy results for LcZT-Exon6p343 on a panel of diverse lentil lines
