# Supplementary material for: Genetics and Biochemistry of Zero-Tannin Lentils
Source: PLoS One. 2016 Oct 27;11(10):e0164624. doi: 10.1371/journal.pone.0164624 (PMC5082924; doi:10.1371/journal.pone.0164624)
Supplement: S1 Table — ** and *** denote significance at the 0.01 and 0.001 probability levels, respectively. (XLSX) [file pone.0164624.s003.xlsx]

## Sheet: S1 Table
	S1 Table. Analysis of variance for 10 brown normal Ggc Tgc Tan lines 3 replicates
		Df	Vanillic acid-4-β-D-glucoside	Kaempferol-3-O-robinoside-7-O-rhamnoside	Kaempferol dirutinoside	Resveratrol-3-β-mono-D-glucoside	Myricetin-3-O-rhamnoside	Luteolin-4'-O-glucoside	Quercetin-3-O-rhamnoside	Catechin	Gallocatechin	Procyanidin B1	Catechin-3-glucoside	C-C-gallate	GC_I	GC_II	GCC_I	GCC_II	GCC_III	GGC_I	GGC_II	GGC_III	GGG	CCCC_I	CCCC_II	GCCC_II	GGCC_I	GGCC_II	GGGC_I	GGGC_II	GGGC_III	CCCCC	GCCCC_I	GCCCC_II	GGGCC_I	GGGCC_II
	Genotypes	9	0.01348	10.536 ***	511.1	0.0023704 **	0.003704	0.383 ***	0.002815	0.01707	0.02607	0.006519	9.752	0.05715	0.7052	2.768 ***	67.1	4.005	0.01831	1.745	1.027	44.74	0.1305	10.008	8.333	4.071	15.51	0.864	1.03	0.4389	4.673	1.4968	2.557	2.061	0.4771	0.3398
	Residual	20	0.01667	1.171	1642.2	0.0006667	0.001667	0.0437	0.004333	0.01	0.011	0.008	6.758	0.06016	0.877	0.171	90.28	5.822	0.01123	2.697	1.253	59.96	0.1732	4.681	4.223	3.486	30.13	2.824	1.528	0.6985	4.778	0.6791	1.877	1.178	1.739	0.6072
	** and *** denote significance at the 0.01 and 0.001 probability levels, respectively.
