# Supplementary material for: Genetics and Biochemistry of Zero-Tannin Lentils
Source: PLoS One. 2016 Oct 27;11(10):e0164624. doi: 10.1371/journal.pone.0164624 (PMC5082924; doi:10.1371/journal.pone.0164624)
Supplement: S2 Table — (XLSX) [file pone.0164624.s004.xlsx]

## Sheet: S2 Table
	S2 Table. Analysis of variance for 10 gray zero-tannin Ggc Tgc tan lines in 3 replicates
		Df	Vanillic acid-4-β-D-glucoside	Kaempferol-3-O-robinoside-7-O-rhamnoside	Kaempferol dirutinoside	Luteolin-4'-O-glucoside
	Genotypes	9	0.01496	33.6	15443	0.0003333
	Residual	20	0.016	33.47	46725	0.0003333
