# Supplementary material for: Genetics and Biochemistry of Zero-Tannin Lentils
Source: PLoS One. 2016 Oct 27;11(10):e0164624. doi: 10.1371/journal.pone.0164624 (PMC5082924; doi:10.1371/journal.pone.0164624)
Supplement: S3 Table — (XLSX) [file pone.0164624.s005.xlsx]

## Sheet: S3 Table 
S3 Table. Segregation matrix for SNP loci and phenotypes on LR-30 RILs and parents
Marker/ Trait	Robin		2670B		LR-30-2	LR-30-3	LR-30-5	LR-30-7	LR-30-10	LR-30-11	LR-30-14	LR-30-15	LR-30-18	LR-30-19	LR-30-20	LR-30-22	LR-30-23	LR-30-24	LR-30-25	LR-30-27	LR-30-28	LR-30-31	LR-30-32	LR-30-35	LR-30-37	LR-30-38	LR-30-39	LR-30-40	LR-30-42	LR-30-44	LR-30-45	LR-30-48	LR-30-49	LR-30-50	LR-30-51	LR-30-52	LR-30-54	LR-30-56	LR-30-57	LR-30-60	LR-30-61	LR-30-62	LR-30-63	LR-30-64	LR-30-65	LR-30-66	LR-30-67	LR-30-68	LR-30-69
LcZT-Exon6p343	a	FAM	x	VIC	a	b	a	b	b	x	b	b	b	b	a	a	a	x	b	a	b	b	b	a	a	b	b	ab	b	b	b	b	a	x	a	a	a	a	a	b	b	b	a	a	a	b	a	a	x
LcC01900p336	a		b		a	b	a	b	b	a	b	b	b	b	x	a	a	a	b	a	b	x	b	a	a	b	b	a	b	b	b	b	a	a	a	a	a	a	a	b	b	b	a	a	a	b	a	a	a
Tan genotype	a	Tan	b	tan	a	b	a	b	b	a	b	b	b	b	a	a	a	a	b	a	b	b	b	a	a	b	b	a	b	b	b	b	a	a	a	a	a	a	a	b	b	b	a	a	a	b	a	a	a
Stem Colour	a	red	b	green	a	b	a	b	b	a	b	b	b	b	b	a	a	a	a	a	b	b	b	a	a	b	b	a	b	ab	b	b	a	a	a	a	a	a	a	b	b	b	a	a	a	b	a	a	a
Flower Colour	a	purple	b	white	a	b	a	b	b	a	b	b	b	b	b	a	a	a	a	a	b	b	b	a	a	b	b	a	b	a	b	b	a	a	a	a	a	a	a	b	b	b	a	a	a	b	a	a	a
[truncated: 97 more columns]
