# Supplementary material for: Genetics and Biochemistry of Zero-Tannin Lentils
Source: PLoS One. 2016 Oct 27;11(10):e0164624. doi: 10.1371/journal.pone.0164624 (PMC5082924; doi:10.1371/journal.pone.0164624)
Supplement: S4 Table — (XLSX) [file pone.0164624.s006.xlsx]

## Sheet: S4 Table 
S4 Table. The Panel of diverse lentil lines
Sample	Tan/tan
CDC Gold	tan
Cedar	tan
Shasta	tan
CDC Asterix	Tan
3155-18	Tan
CDC Grandora	Tan
3156-11	Tan
CDC Greenland	Tan
CDC Greenstar	Tan
CDC Imax	Tan
CDC Blaze	Tan
CDC Imigreen	Tan
CDC Cherie	Tan
CDC Impact	Tan
CDC Dazil	Tan
CDC Impala	Tan
CDC Glamis	Tan
CDC Imperial	Tan
CDC Impower	Tan
CDC Meteor	Tan
CDC Impress	Tan
CDC Milestone	Tan
CDC Improve	Tan
CDC Peridot	Tan
CDC Imvincible	Tan
CDC Plato	Tan
CDC KR-1	Tan
CDC QG-1	Tan
CDC LeMay	Tan
CDC Red Rider	Tan
CDC Matador	Tan
CDC Redberry	Tan
CDC Maxim	Tan
CDC Redbow	Tan
CDC Redcap	Tan
CDC Rouleau	Tan
CDC Redcliff	Tan
CDC Royale	Tan
CDC Redcoat	Tan
CDC Ruby	Tan
CDC Redwing	Tan
CDC SB-1	Tan
CDC Richlea	Tan
CDC Sedley	Tan
CDC Robin	Tan
CDC Sovereign	Tan
CDC Rosebud	Tan
CDC Vantage	Tan
CDC Rosetown	Tan
CDC Viceroy	Tan
Crimson	Tan
ILL 009	Tan
Eston	Tan
ILL 080	Tan
Indian Head	Tan
ILL 0242	Tan
Laird	Tan
ILL 0618	Tan
ILL 0624	Tan
ILL 0927	Tan
964a-46	Tan
ILL 1337	Tan
964a-4	Tan
ILL 1762	Tan
ILL 1861	Tan
ILL 2789	Tan
ILL 1983	Tan
ILL 4605	Tan
ILL 2194	Tan
ILL 5588	Tan
ILL 2217	Tan
ILL 6005	Tan
ILL 2290	Tan
14M-5	Tan
ILL 2526	Tan
08M-2	Tan
ILL 2581	Tan
3160-21	Tan
ILL 2684	Tan
3305-7	Tan
3494-6	Tan
Petrovskaya	Tan
4330B	Tan
Lc7	Tan
IG 572376	Tan
SP Brown	Tan
IG 72529	Tan
1038L-18	Tan
IG 72543	Tan
2670B	Tan
IG 72623	Tan
Lc996029	Tan
IG 72643	Tan
L. orientalis #40	Tan
IG 72613	Tan
Blank
